# Supplementary material for: Exploration of Compounds with 2-Phenylbenzo[d]oxazole Scaffold as Potential Skin-Lightening Agents through Inhibition of Melanin Biosynthesis and Tyrosinase Activity
Source: Molecules. 2024 Sep 2;29(17):4162. doi: 10.3390/molecules29174162 (PMC11396935; doi:10.3390/molecules29174162)
Supplement: Supplementary file 1 [file molecules-29-04162-s001.zip]

Archive with 1 entries (1 files):
- molecules-3170295-supplementary.pdf
